# Supplementary material for: A Comprehensive Interaction Network Constructed Using miRNAs and mRNAs Provides New Insights into Potato Tuberization under High Temperatures
Source: Plants (Basel). 2024 Mar 30;13(7):998. doi: 10.3390/plants13070998 (PMC11013713; doi:10.3390/plants13070998)
Supplement: Supplementary file 1 [file plants-13-00998-s001.zip]

Archive with 2 entries (2 files):
- sup figures proof-reading.pdf
- sup table plants proof-reading.xlsx
