# Supplementary material for: A Comprehensive Interaction Network Constructed Using miRNAs and mRNAs Provides New Insights into Potato Tuberization under High Temperatures
Source: Plants (Basel). 2024 Mar 30;13(7):998. doi: 10.3390/plants13070998 (PMC11013713; doi:10.3390/plants13070998)
Supplement: Supplementary file 1 [file plants-13-00998-s001.zip › sup table plants proof-reading.xlsx]

## Sheet: table S1
Table S1 Summary of RNA-Sequencing.
Sample	Raw Data		Valid Data		Valid Ratio (%)	Mapped reads	Mapped Ratio (%)	Q20%	Q30%	GC content%
	Read	Base (Gb)	Read	Base (Gb)
TL_20_1	46370634	6.96	42686174	6.4	92.05	41339913	96.85	99.98	98.6	43.5
TL_20_2	45280300	6.79	40699020	6.1	89.88	39124794	96.13	99.98	98.4	43
TL_20_3	43502666	6.53	37428312	5.61	86.04	36078997	96.39	99.98	98.48	43
TS_20_1	41001114	6.15	36737572	5.51	89.6	35374465	96.29	99.99	98.5	43
TS_20_2	38548058	5.78	32853202	4.93	85.23	31620687	96.25	99.99	98.44	43
TS_20_3	40492268	6.07	37260706	5.59	92.02	35882797	96.3	99.99	98.33	43
UTL_20_1	35987622	5.4	33209422	4.98	92.28	32076686	96.59	99.98	98.2	43
UTL_20_3	30768174	4.62	29652866	4.45	96.38	29003214	97.81	99.98	98.43	43
UTL_27_1	31936660	4.79	29793504	4.47	93.29	28577326	95.92	99.98	98.34	43
UTL_27_2	40293538	6.04	38075742	5.71	94.5	36847369	96.77	99.98	98.54	43
UTL_27_3	33867746	5.08	32161962	4.82	94.96	30947581	96.22	99.98	98.3	43
UTS_20_1	33463648	5.02	30811432	4.62	92.07	29725708	96.48	99.98	98.51	43
UTS_20_2	37888982	5.68	33069808	4.96	87.28	31761443	96.04	99.98	98.3	43
UTS_20_3	36155096	5.42	31891020	4.78	88.21	30217080	94.75	99.98	98.36	43
UTS_27_1	32812388	4.92	31422778	4.71	95.76	30384120	96.69	99.98	98.4	43
UTS_27_2	34121500	5.12	31707774	4.76	92.93	30585857	96.46	99.98	98.42	43
UTS_27_3	35085806	5.26	32555376	4.88	92.79	30896938	94.91	99.98	98.5	43

## Sheet: table S2
Table S2 Primer lists of RT-PCR.
Gene ID	Primer F	Primer R
RHC03H1G1730	GCAGAGATGCCTGGGTAGTC	GGAGACCTTTCAGGCTGACC
RHC01H2G2899	AATTATTCCGGGTCGGGTCG	TCAATCCGGGTCTGAACACG
RHC11H1G1683	CAGGACACCAACAGGACCTC	GGGACGATGACCCACTGAAA
RHC06H1G1749	TCAGTTCCAGGATCAAGTGCAA	AGGGCGTAGTAATGCCTTGT
RHC07H1G0328	TCTTACAACACCCCATCACTCA	CGAAGACACCTGAAAATTCCAC
RHC02H2G2165	TCATGGTCATGTAAGTTGGTACT	CAGTCTGTTCCTTGGCCAGT
RHC12H1G0415	ACTAGTTCGGGATTTCAGGCA	ACTCAGCAGCCAATGGAACA
RHC12H2G2454	TGGCTGTTTGTGATGAGCCT	GTTGGCTGCAATTTTACCAAGT
RHC05H1G0569	GCTTCGCGAGATTTACCCGT	CAATGGTAGCCTGGTGGGAA
RHC05H1G2720	AAGTGGGGAGAGCATGAACG	TGCCCAAAGCAGACCAACTT
RHC06H2G2924	AAGGAATTAGGCTTTCCAGTATCA	ACGTTCCTCTCTCCGCTAAT
RHC07H2G1674	TGATCATCGTACTCTGAATCGTGT	GGCGTCGTGTAGCTCAACTT
RHC01H1G0172	TGACGATAGCGTTGGCTTGT	AAGAGTCCGAGCAACACAGG
EF1α	ATTGGAAACGGATATGCTCCA	TCCTTACCTGAACGCCTGTCA
miRNA ID	miRNA reverse transcription primer sequence	Primer F
miR8023	GTCGTATCCAGTGCAGGGTCCGAGGTATTCGCACTGGATACGACGGTTGC	GCGTTTGGCACAATTTCATTG
miR8030	GTCGTATCCAGTGCAGGGTCCGAGGTATTCGCACTGGATACGACAACCCG	CGTCGGGTTGGTTTGGTCT
miR171d	GTCGTATCCAGTGCAGGGTCCGAGGTATTCGCACTGGATACGACCGTGAT	GTTGAGCCGCGCCAAT
miR159c	GTCGTATCCAGTGCAGGGTCCGAGGTATTCGCACTGGATACGACTGGAGC	CGCGTTGGATTGAAGGGA
miR156a	GTCGTATCCAGTGCAGGGTCCGAGGTATTCGCACTGGATACGACTGCTCA	GCGCGACTGACAGAAGAGAG
miR6025	GTCGTATCCAGTGCAGGGTCCGAGGTATTCGCACTGGATACGACGATGTT	GCGCGTACCAACAATTGAGAT
miR319a	GTCGTATCCAGTGCAGGGTCCGAGGTATTCGCACTGGATACGACAGTGTG	CGCGAGAGCTTTCTTCGGTC
U6	GTCGTATCCAGTGCAGGGTCCGAGGTATTCGCACTGGATACGACTTGGAC	GACACGCACAAATCGAGAAATG

## Sheet: table S3
Table S3 Lists of miRNA families.
Family Name	Number
miR159	34
miR166	29
miR171_1	24
miR156	23
miR7984	23
miR8007	21
miR5303	20
miR399	18
miR172	17
miR482	16
miR167_1	14
miR1919	14
miR396	11
miR408	11
miR403	10
MIR169_2	9
MIR164	8
MIR397	8
MIR394	7
MIR1886	7
MIR160	6
MIR168	6
MIR398	6
MIR6022	6
MIR169_1	5
MIR390	5
MIR3630	5
MIR8005	5
MIR395	4
MIR393	4
MIR162_1	4
MIR8032	4
MIR7994	4
MIR7997	4
mir-10	3
MIR530	3
MIR2111	3
MIR6023	3
MIR8024	3
MIR8001	3
MIR171_2	2
MIR162_2	2
MIR477	2
MIR828	2
MIR4349	2
MIR6025	2
MIR6027	2
MIR6024	2
MIR6026	2
MIR7993	2
MIR7996	2
MIR7991	2
MIR8038	2
MIR827_5	2
MIR8041	2
MIR8008	2
MIR7982	2
MIR9471	2
mir-25	1
mir-9	1
mir-7	1
mir-1	1
mir-2	1
mir-184	1
mir-276	1
mir-315	1
mir-317	1
mir-14	1
MIR845_3	1
MIR2592	1
MIR319	1
MIR858	1
MIR3627	1
MIR5304	1
MIR1511	1

## Sheet: table S4
Table S4 Conservation of the identified miRNA with other species.
Species	Count	miRNAs
Solanum tuberosum	200	stu-MIR156i,stu-MIR156k,stu-MIR156f,stu-MIR156b,stu-MIR156a,stu-MIR156h,stu-MIR156j,stu-MIR156g,stu-MIR156e,stu-MIR156c,stu-MIR156d,stu-MIR160a,stu-MIR160b,stu-MIR162a,stu-MIR162b,stu-MIR164,stu-MIR166a,stu-MIR166b,stu-MIR166c,stu-MIR167b,stu-MIR167a,stu-MIR167d,stu-MIR167c,stu-MIR169f,stu-MIR169g,stu-MIR169e,stu-MIR169h,stu-MIR169d,stu-MIR169a,stu-MIR169b,stu-MIR169c,stu-MIR171d,stu-MIR171b,stu-…
Glycine max	111	gma-MIR166b,gma-MIR166l,gma-MIR166a,gma-MIR166n,gma-MIR166m,gma-MIR166c,gma-MIR166o,gma-MIR166u,gma-MIR166q,gma-MIR166j,gma-MIR166h,gma-MIR166d,gma-MIR166f,gma-MIR166r,gma-MIR172i,gma-MIR172l,gma-MIR319m,gma-MIR319k,gma-MIR156u,gma-MIR156a,gma-MIR156q,gma-MIR156s,gma-MIR166t,gma-MIR166k,gma-MIR166s,gma-MIR167a,gma-MIR167c,gma-MIR167e,gma-MIR167g,gma-MIR167j,gma-MIR167f,gma-MIR168b,gma-MIR168a,gma…
Malus domestica	92	mdm-MIR156g,mdm-MIR156b,mdm-MIR156o,mdm-MIR156i,mdm-MIR160c,mdm-MIR166a,mdm-MIR166h,mdm-MIR166g,mdm-MIR166d,mdm-MIR166b,mdm-MIR166f,mdm-MIR172i,mdm-MIR172j,mdm-MIR172k,mdm-MIR172l,mdm-MIR172d,mdm-MIR172f,mdm-MIR171m,mdm-MIR171h,mdm-MIR171g,mdm-MIR156d,mdm-MIR156l,mdm-MIR166c,mdm-MIR166j,mdm-MIR167e,mdm-MIR167a,mdm-MIR167h,mdm-MIR167i,mdm-MIR167j,mdm-MIR168a,mdm-MIR168b,mdm-MIR169a,mdm-MIR171b,mdm…
Solanum lycopersicum	87	sly-MIR156e,sly-MIR160a,sly-MIR166b,sly-MIR167a,sly-MIR169e,sly-MIR171b,sly-MIR171e,sly-MIR171a,sly-MIR172a,sly-MIR172d,sly-MIR319d,sly-MIR390a,sly-MIR393,sly-MIR396b,sly-MIR397,sly-MIR398a,sly-MIR399b,sly-MIR408,sly-MIR482a,sly-MIR482d,sly-MIR482c,sly-MIR530,sly-MIR827,sly-MIR6023,sly-MIR6024,sly-MIR6027,sly-MIR10532,sly-MIR159b,sly-MIR159,sly-MIR164b,sly-MIR164a,sly-MIR166a,sly-MIR166c,sly-MIR1…
Populus trichocarpa	82	ptc-MIR156b,ptc-MIR166a,ptc-MIR166j,ptc-MIR166k,ptc-MIR166q,ptc-MIR166c,ptc-MIR166b,ptc-MIR166h,ptc-MIR166g,ptc-MIR166e,ptc-MIR172d,ptc-MIR172e,ptc-MIR172a,ptc-MIR172c,ptc-MIR156l,ptc-MIR156c,ptc-MIR156e,ptc-MIR162b,ptc-MIR166m,ptc-MIR166n,ptc-MIR166o,ptc-MIR166i,ptc-MIR166l,ptc-MIR166p,ptc-MIR167b,ptc-MIR167d,ptc-MIR167f,ptc-MIR167g,ptc-MIR167e,ptc-MIR168b,ptc-MIR168a,ptc-MIR169a,ptc-MIR171i,ptc…
Manihot esculenta	68	mes-MIR156g,mes-MIR156c,mes-MIR160d,mes-MIR160h,mes-MIR166d,mes-MIR166f,mes-MIR166g,mes-MIR166h,mes-MIR166e,mes-MIR166b,mes-MIR166a,mes-MIR171b,mes-MIR172d,mes-MIR171e,mes-MIR171f,mes-MIR156d,mes-MIR160c,mes-MIR166j,mes-MIR166c,mes-MIR166i,mes-MIR167f,mes-MIR167a,mes-MIR167g,mes-MIR167d,mes-MIR167h,mes-MIR167e,mes-MIR168a,mes-MIR169g,mes-MIR171g,mes-MIR171k,mes-MIR171h,mes-MIR171a,mes-MIR396a,mes…
Medicago truncatula	57	mtr-MIR156b,mtr-MIR156c,mtr-MIR166g,mtr-MIR166a,mtr-MIR166c,mtr-MIR171e,mtr-MIR156f,mtr-MIR156g,mtr-MIR156d,mtr-MIR156i,mtr-MIR166b,mtr-MIR166f,mtr-MIR167b,mtr-MIR168c,mtr-MIR168b,mtr-MIR171a,mtr-MIR319b,mtr-MIR4414b,mtr-MIR319d,mtr-MIR395g,mtr-MIR396b,mtr-MIR396c,mtr-MIR397,mtr-MIR398c,mtr-MIR398b,mtr-MIR398a,mtr-MIR399r,mtr-MIR399j,mtr-MIR399k,mtr-MIR2111j,mtr-MIR2111k,mtr-MIR2111d,mtr-MIR2111f…
Oryza sativa	56	osa-MIR166d,osa-MIR166j,osa-MIR166b,osa-MIR166c,osa-MIR166m,osa-MIR172b,osa-MIR156l,osa-MIR160e,osa-MIR162a,osa-MIR162b,osa-MIR166f,osa-MIR166g,osa-MIR166a,osa-MIR166i,osa-MIR166l,osa-MIR166e,osa-MIR167g,osa-MIR167f,osa-MIR167e,osa-MIR167h,osa-MIR167d,osa-MIR167j,osa-MIR167i,osa-MIR171e,osa-MIR172c,osa-MIR319b,osa-MIR396b,osa-MIR396a,osa-MIR397a,osa-MIR397b,osa-MIR398b,osa-MIR398a,osa-MIR399a,osa…
Linum usitatissimum	55	lus-MIR166i,lus-MIR166g,lus-MIR166b,lus-MIR166d,lus-MIR166h,lus-MIR166k,lus-MIR172g,lus-MIR172h,lus-MIR156g,lus-MIR166e,lus-MIR166f,lus-MIR166a,lus-MIR166c,lus-MIR167c,lus-MIR167b,lus-MIR167a,lus-MIR167g,lus-MIR167i,lus-MIR167f,lus-MIR168a,lus-MIR168b,lus-MIR169l,lus-MIR172a,lus-MIR319a,lus-MIR396c,lus-MIR396a,lus-MIR396d,lus-MIR396b,lus-MIR396e,lus-MIR397b,lus-MIR397a,lus-MIR398a,lus-MIR398f,lus…
Citrus sinensis	54	csi-MIR166a,csi-MIR166e,csi-MIR166d,csi-MIR166b,csi-MIR166c,csi-MIR166g,csi-MIR166f,csi-MIR167d,csi-MIR172d,csi-MIR172b,csi-MIR156i,csi-MIR156g,csi-MIR156d,csi-MIR156h,csi-MIR160b,csi-MIR160c,csi-MIR166i,csi-MIR166k,csi-MIR167e,csi-MIR167b,csi-MIR167a,csi-MIR167c,csi-MIR168,csi-MIR169m,csi-MIR171d,csi-MIR171e,csi-MIR171g,csi-MIR159c,csi-MIR396a,csi-MIR396b,csi-MIR396c,csi-MIR397,csi-MIR398b,csi-M…
Nicotiana tabacum	54	nta-MIR156e,nta-MIR156d,nta-MIR156h,nta-MIR160a,nta-MIR160b,nta-MIR162a,nta-MIR166a,nta-MIR166d,nta-MIR166e,nta-MIR166c,nta-MIR166b,nta-MIR166f,nta-MIR167e,nta-MIR172j,nta-MIR399g,nta-MIR408,nta-MIR482c,nta-MIR827,nta-MIR156c,nta-MIR169d,nta-MIR169l,nta-MIR169p,nta-MIR169h,nta-MIR169j,nta-MIR171a,nta-MIR171b,nta-MIR319a,nta-MIR5303a,nta-MIR156g,nta-MIR156b,nta-MIR166g,nta-MIR167a,nta-MIR167c,nta-…
Zea mays	52	zma-MIR166e,zma-MIR166c,zma-MIR166a,zma-MIR172e,zma-MIR156i,zma-MIR156k,zma-MIR160f,zma-MIR166b,zma-MIR166d,zma-MIR166i,zma-MIR166l,zma-MIR166n,zma-MIR166j,zma-MIR167e,zma-MIR167g,zma-MIR167h,zma-MIR167i,zma-MIR167f,zma-MIR167j,zma-MIR171e,zma-MIR319d,zma-MIR319b,zma-MIR396a,zma-MIR396b,zma-MIR396h,zma-MIR396g,zma-MIR398b,zma-MIR398a,zma-MIR399a,zma-MIR399h,zma-MIR399c,zma-MIR159j,zma-MIR159k,zma…
Vitis vinifera	52	vvi-MIR156g,vvi-MIR166c,vvi-MIR166e,vvi-MIR166h,vvi-MIR166g,vvi-MIR166b,vvi-MIR172d,vvi-MIR156d,vvi-MIR166a,vvi-MIR166d,vvi-MIR167a,vvi-MIR167c,vvi-MIR168,vvi-MIR169d,vvi-MIR169g,vvi-MIR169a,vvi-MIR171a,vvi-MIR171i,vvi-MIR171b,vvi-MIR396d,vvi-MIR396c,vvi-MIR396a,vvi-MIR397a,vvi-MIR398b,vvi-MIR398c,vvi-MIR398a,vvi-MIR399a,vvi-MIR399h,vvi-MIR399d,vvi-MIR403b,vvi-MIR403c,vvi-MIR403f,vvi-MIR403d,vvi-…
Arabidopsis lyrata	50	aly-MIR166c,aly-MIR166a,aly-MIR166d,aly-MIR166e,aly-MIR165b,aly-MIR165a,aly-MIR166b,aly-MIR166f,aly-MIR166h,aly-MIR172e,aly-MIR156b,aly-MIR166g,aly-MIR167b,aly-MIR167d,aly-MIR168a,aly-MIR168b,aly-MIR169e,aly-MIR169d,aly-MIR171a,aly-MIR170,aly-MIR172c,aly-MIR172f,aly-MIR396a,aly-MIR396b,aly-MIR397a,aly-MIR397b,aly-MIR398a,aly-MIR399b,aly-MIR403a,aly-MIR403b,aly-MIR472,aly-MIR2111b,aly-MIR2111a,aly…
Cucumis melo	49	cme-MIR166b,cme-MIR166c,cme-MIR166f,cme-MIR166g,cme-MIR166a,cme-MIR172d,cme-MIR156e,cme-MIR156j,cme-MIR156a,cme-MIR156d,cme-MIR162,cme-MIR166e,cme-MIR166i,cme-MIR167a,cme-MIR167f,cme-MIR167d,cme-MIR167c,cme-MIR168,cme-MIR395b,cme-MIR395c,cme-MIR396e,cme-MIR396b,cme-MIR396a,cme-MIR396c,cme-MIR396d,cme-MIR397,cme-MIR398a,cme-MIR398b,cme-MIR399f,cme-MIR399d,cme-MIR399e,cme-MIR399g,cme-MIR399b,cme-MI…
Arabidopsis thaliana	43	ath-MIR166e,ath-MIR165a,ath-MIR165b,ath-MIR166d,ath-MIR166b,ath-MIR166a,ath-MIR166c,ath-MIR166f,ath-MIR172e,ath-MIR156b,ath-MIR166g,ath-MIR167b,ath-MIR167d,ath-MIR168a,ath-MIR168b,ath-MIR169e,ath-MIR171a,ath-MIR170,ath-MIR172b,ath-MIR172c,ath-MIR396a,ath-MIR396b,ath-MIR397a,ath-MIR398a,ath-MIR399b,ath-MIR403,ath-MIR472,ath-MIR2111b,ath-MIR2111a,ath-MIR156h,ath-MIR157d,ath-MIR159c,ath-MIR159a,ath-…
Prunus persica	38	ppe-MIR166e,ppe-MIR166d,ppe-MIR166c,ppe-MIR166a,ppe-MIR172c,ppe-MIR167a,ppe-MIR167c,ppe-MIR167d,ppe-MIR168,ppe-MIR171c,ppe-MIR171h,ppe-MIR396a,ppe-MIR396b,ppe-MIR397,ppe-MIR398a,ppe-MIR398b,ppe-MIR399b,ppe-MIR403,ppe-MIR482f,ppe-MIR828,ppe-MIR2111c,ppe-MIR2111b,ppe-MIR2111d,ppe-MIR2111a,ppe-MIR156b,ppe-MIR156f,ppe-MIR159,ppe-MIR169c,ppe-MIR319a,ppe-MIR393a,ppe-MIR394a,ppe-MIR394b,ppe-MIR530,ppe-M…
Camelina sativa	36	cas-MIR156k,cas-MIR166a,cas-MIR166c,cas-MIR166e,cas-MIR165a,cas-MIR166d,cas-MIR156b,cas-MIR156a,cas-MIR162a,cas-MIR166f,cas-MIR167b,cas-MIR169d,cas-MIR170,cas-MIR171a,cas-MIR172b,cas-MIR396a,cas-MIR396b,cas-MIR397,cas-MIR398b,cas-MIR403,cas-MIR2111b,cas-MIR2111a,cas-MIR156h,cas-MIR159a,cas-MIR159c,cas-MIR159b,cas-MIR168,cas-MIR169a,cas-MIR319c,cas-MIR319a,cas-MIR319b,cas-MIR394,cas-MIR5139,cas-MI…
Fragaria vesca	34	fve-MIR156d,fve-MIR166c,fve-MIR166e,fve-MIR166b,fve-MIR166a,fve-MIR156h,fve-MIR156i,fve-MIR166f,fve-MIR167d,fve-MIR168,fve-MIR171g,fve-MIR171h,fve-MIR396d,fve-MIR396c,fve-MIR396a,fve-MIR396b,fve-MIR397,fve-MIR399b,fve-MIR482c,fve-MIR2111c,fve-MIR2111b,fve-MIR2111a,fve-MIR3627b,fve-MIR3627a,fve-MIR159a,fve-MIR319,fve-MIR159c,fve-MIR390b,fve-MIR394,fve-MIR408,fve-MIR530,fve-MIR159b,fve-MIR393b,fve-…
Brassica napus	29	bna-MIR166e,bna-MIR166f,bna-MIR166a,bna-MIR166d,bna-MIR166b,bna-MIR172b,bna-MIR172c,bna-MIR156e,bna-MIR166c,bna-MIR167d,bna-MIR168a,bna-MIR171f,bna-MIR171g,bna-MIR396a,bna-MIR397a,bna-MIR397b,bna-MIR403,bna-MIR2111d,bna-MIR2111a,bna-MIR2111b,bna-MIR159,bna-MIR164c,bna-MIR164d,bna-MIR164b,bna-MIR169c,bna-MIR394b,bna-MIR394a,bna-MIR171d,bna-MIR171e
Ricinus communis	28	rco-MIR166b,rco-MIR166e,rco-MIR166a,rco-MIR166c,rco-MIR166d,rco-MIR171g,rco-MIR171e,rco-MIR156d,rco-MIR156b,rco-MIR167a,rco-MIR167c,rco-MIR168,rco-MIR171d,rco-MIR319a,rco-MIR397,rco-MIR398b,rco-MIR398a,rco-MIR399f,rco-MIR403a,rco-MIR403b,rco-MIR159,rco-MIR164b,rco-MIR164a,rco-MIR319d,rco-MIR319b,rco-MIR319c,rco-MIR408,rco-MIR393
Aquilegia caerulea	17	aqc-MIR166b,aqc-MIR172b,aqc-MIR166c,aqc-MIR166a,aqc-MIR166d,aqc-MIR171a,aqc-MIR171d,aqc-MIR396a,aqc-MIR396b,aqc-MIR398b,aqc-MIR398a,aqc-MIR399,aqc-MIR482c,aqc-MIR482b,aqc-MIR482a,aqc-MIR159,aqc-MIR319
Brassica rapa	17	bra-MIR172d,bra-MIR156e,bra-MIR162,bra-MIR168b,bra-MIR168c,bra-MIR168a,bra-MIR171e,bra-MIR172b,bra-MIR396,bra-MIR403,bra-MIR2111b,bra-MIR2111a,bra-MIR159a,bra-MIR164b,bra-MIR164c,bra-MIR164d,bra-MIR5724
Carica papaya	15	cpa-MIR156c,cpa-MIR166a,cpa-MIR166d,cpa-MIR156d,cpa-MIR166c,cpa-MIR167d,cpa-MIR167c,cpa-MIR169,cpa-MIR396,cpa-MIR398,cpa-MIR159a,cpa-MIR394b,cpa-MIR394a,cpa-MIR393,cpa-MIR8155
Dendranthema morifolium (Ramat.) Tzvelev	14	dmo-mir-92a,dmo-mir-1,dmo-mir-2a-1,dmo-mir-2a-2,dmo-mir-7,dmo-mir-9a,dmo-mir-10,dmo-mir-14,dmo-mir-100,dmo-mir-125,dmo-mir-184,dmo-mir-276a,dmo-mir-315,dmo-mir-317
Cynara cardunculus	13	cca-MIR160b,cca-MIR167,cca-MIR168a,cca-MIR396b,cca-MIR396c,cca-MIR396a,cca-MIR398,cca-MIR156c,cca-MIR164,cca-MIR390,cca-MIR394,cca-MIR408,cca-MIR319
Lotus japonicus	10	lja-MIR166,lja-MIR167,lja-MIR167b,lja-MIR168,lja-MIR390b,lja-MIR396,lja-MIR397,lja-MIR398,lja-MIR2111,lja-MIR408
Gossypium hirsutum	10	ghr-MIR166b,ghr-MIR167a,ghr-MIR396b,ghr-MIR396a,ghr-MIR398,ghr-MIR479,ghr-MIR482a,ghr-MIR394a,ghr-MIR394b,ghr-MIR393
Eugenia uniflora	10	eun-MIR166,eun-MIR172b,eun-MIR167b,eun-MIR167a,eun-MIR396b,eun-MIR396a,eun-MIR397b,eun-MIR397a,eun-MIR530,eun-MIR172c
Helianthus tuberosus	9	htu-MIR162a,htu-MIR403b,htu-MIR403e,htu-MIR403c,htu-MIR403a,htu-MIR403d,htu-MIR159a,htu-MIR160a,htu-MIR530
Salvia sclarea	9	ssl-MIR171b,ssl-MIR166a,ssl-MIR166b,ssl-MIR396,ssl-MIR397,ssl-MIR398,ssl-MIR399,ssl-MIR828,ssl-MIR394
Triticum aestivum	9	tae-MIR167c,tae-MIR397,tae-MIR398,tae-MIR399,tae-MIR159b,tae-MIR159a,tae-MIR319,tae-MIR408,tae-MIR9658
Gossypium raimondii	9	gra-MIR166c,gra-MIR166d,gra-MIR172a,gra-MIR167a,gra-MIR167c,gra-MIR167b,gra-MIR398,gra-MIR530b,gra-MIR172b
Hevea brasiliensis	8	hbr-MIR166b,hbr-MIR166a,hbr-MIR319,hbr-MIR396b,hbr-MIR159a,hbr-MIR408b,hbr-MIR408a,hbr-MIR6173
Digitalis purpurea	7	dpr-MIR166b,dpr-MIR167b,dpr-MIR167c,dpr-MIR396,dpr-MIR397,dpr-MIR166a,dpr-MIR408
Arachis hypogaea	6	ahy-MIR167,ahy-MIR398,ahy-MIR159,ahy-MIR160,ahy-MIR394,ahy-MIR408
Vigna unguiculata	5	vun-MIR168,vun-MIR319a,vun-MIR399b,vun-MIR319b,vun-MIR408
Glycine soja	5	gso-MIR167a,gso-MIR3522a,gso-MIR3522b,gso-MIR482a,gso-MIR482b
Citrus trifoliata	4	ctr-MIR166,ctr-MIR167,ctr-MIR171,ctr-MIR319
Helianthus annuus	4	han-MIR156c,han-MIR156b,han-MIR156a,han-MIR3630
Bruguiera cylindrica	3	bcy-MIR396a,bcy-MIR396b,bcy-MIR156
Bruguiera gymnorhiza	3	bgy-MIR396a,bgy-MIR396b,bgy-MIR156
Brassica oleracea	3	bol-MIR172b,bol-MIR398a,bol-MIR171a
Helianthus petiolaris	3	hpe-MIR166a,hpe-MIR162a,hpe-MIR403a
Phaseolus vulgaris	3	pvu-MIR166a,pvu-MIR159a,pvu-MIR319c
Citrus reticulata	3	crt-MIR166a,crt-MIR166b,crt-MIR168
Avicennia marina	2	ama-MIR156,ama-MIR396
Acacia auriculiformis	2	aau-MIR319,aau-MIR396
Acacia mangium	2	amg-MIR319,amg-MIR396
Helianthus argophyllus	2	har-MIR156a,har-MIR403a
Helianthus paradoxus	1	hpa-MIR166a
Helianthus ciliaris	1	hci-MIR156a
Rehmannia glutinosa	1	rgl-MIR5139
Salicornia europaea	1	seu-MIR319
Populus euphratica	1	peu-MIR2916

## Sheet: table S5 
Table S5 Descriptions of miRNA-DEG pairs related to Figure6.
miRNA ID	Target gene ID	Gene Annoation
stu-miR159b-3p	RHC07H1G1583	Putative polyprotein, identical [Solanum demissum]
stu-miR159b-3p	RHC11H2G0330	PREDICTED: kinesin KP1 [Solanum tuberosum]
stu-miR159b-3p	RHC01H1G2594	Putative polyprotein, identical [Solanum demissum]
stu-miR319a_L	RHC05H2G0286	chalcone-flavonone isomerase, partial [Solanum brevicaule]
stu-miR396a-3p	RHC01H1G4468	PREDICTED: BTB/POZ domain-containing protein At3g05675-like [Solanum tuberosum]
stu-miR8175_1	RHC08H1G0987	Retrovirus-related Pol polyprotein from transposon TNT 1-94 [Vitis vinifera]
stu-miR8175_1	RHC07H1G1583	Putative polyprotein, identical [Solanum demissum]
stu-miR8175_L	RHC08H1G0987	Retrovirus-related Pol polyprotein from transposon TNT 1-94 [Vitis vinifera]
stu-miR8175_L	RHC07H1G1583	Putative polyprotein, identical [Solanum demissum]
stu-miR171g-p3	RHC07H2G0481	PREDICTED: CLIP-associated protein-like [Nicotiana attenuata]
stu-miR171g-p3	RHC07H1G0583	U3 small nucleolar RNA-associated protein 25 isoform X1 [Solanum lycopersicum]
stu-miR4995-p3	RHC01H1G2039	pumilio homolog 24 [Solanum lycopersicum]
stu-miR5368-p3	RHC04H1G2415	PREDICTED: midasin isoform X1 [Solanum tuberosum]
stu-miR5368-p3	RHC04H2G2235	PREDICTED: midasin isoform X1 [Solanum tuberosum]
stu-miR5368-p3	RHC01H1G3545	PREDICTED: uncharacterized protein LOC102601222 [Solanum tuberosum]
stu-miR5368-p3	RHC01H1G2711	PREDICTED: carotenoid 9,10(9',10')-cleavage dioxygenase 1-like [Solanum tuberosum]
stu-miR5368-p5	RHC02H2G0048	uncharacterized protein LOC107011522 [Solanum pennellii]
stu-miR5368-p5	RHC03H1G1733	F-box protein interaction domain containing protein [Solanum demissum]
stu-miR319c-p3	RHC05H2G0286	chalcone-flavonone isomerase, partial [Solanum brevicaule]
stu-miR156a_L	RHC12H1G1610	PREDICTED: squamosa promoter-binding-like protein 6 [Solanum tuberosum]
stu-miR156a_L	RHC03H2G2613	squamosa promoter-binding-like protein 6 [Solanum pennellii]
stu-miR156a_L	RHC05H2G1055	PREDICTED: squamosa promoter-binding-like protein 16 [Solanum tuberosum]
stu-miR156a_L	RHC03H1G2183	squamosa promoter-binding-like protein 6 [Solanum pennellii]
stu-miR156a_L	RHC08H2G0602	PREDICTED: protein IQ-DOMAIN 14-like [Solanum tuberosum]
stu-miR156a_L	RHC07H2G1824	PREDICTED: squamosa promoter-binding protein 1-like [Solanum tuberosum]
stu-miR396a	RHC06H1G2731	RecName: Full=Multicystatin; Short=MC
stu-miR10532	RHC08H1G0570	Putative retrotransposon protein, identical [Solanum demissum]
stu-miR10532	RHC01H1G0356	Putative retrotransposon protein, identical [Solanum demissum]
stu-miR10532	RHC11H1G0247	Putative retrotransposon protein, identical [Solanum demissum]
stu-miR10532	RHC04H2G0470	Polyprotein, putative [Solanum demissum]
stu-miR10532	RHC08H2G1830	DNA-directed RNA polymerase, putative [Solanum bulbocastanum]
stu-miR10532	RHC01H1G2594	Putative polyprotein, identical [Solanum demissum]
stu-miR10532	RHC06H1G2441	agamous-like MADS-box protein AGL8 homolog isoform X3 [Solanum pennellii]
stu-miR10532	RHC06H2G2343	agamous-like MADS-box protein AGL8 homolog isoform X3 [Solanum pennellii]
stu-miR10532	RHC08H2G2130	PREDICTED: putative glucuronosyltransferase PGSIP8 [Solanum tuberosum]
stu-miR6022	RHC08H1G0918	PREDICTED: protein BREAST CANCER SUSCEPTIBILITY 1 homolog [Solanum tuberosum]
stu-miR6022	RHC01H2G2920	F-box protein At5g39250 [Solanum lycopersicum]
stu-miR7981f-p5	RHC05H2G1548	PREDICTED: peroxidase 3-like [Solanum tuberosum]
stu-miR7981f-p5	RHC06H2G2343	agamous-like MADS-box protein AGL8 homolog isoform X3 [Solanum pennellii]
stu-miR156f-5p	RHC10H2G0861	PREDICTED: mannan endo-1,4-beta-mannosidase 2-like [Solanum tuberosum]
stu-miR156f-5p	RHC12H1G1610	PREDICTED: squamosa promoter-binding-like protein 6 [Solanum tuberosum]
stu-miR156f-5p	RHC03H2G2613	squamosa promoter-binding-like protein 6 [Solanum pennellii]
stu-miR156f-5p	RHC05H2G1055	PREDICTED: squamosa promoter-binding-like protein 16 [Solanum tuberosum]
stu-miR156f-5p	RHC03H1G2183	squamosa promoter-binding-like protein 6 [Solanum pennellii]
stu-miR156f-5p	RHC08H2G0602	PREDICTED: protein IQ-DOMAIN 14-like [Solanum tuberosum]
stu-miR156f-5p	RHC07H2G1824	PREDICTED: squamosa promoter-binding protein 1-like [Solanum tuberosum]
stu-miR172d-5p	RHC07H1G1583	Putative polyprotein, identical [Solanum demissum]
stu-miR172d-5p	RHC04H1G3081	PREDICTED: endoglucanase 10 [Solanum tuberosum]
stu-miR172d-5p	RHC04H2G2838	PREDICTED: endoglucanase 10 [Solanum tuberosum]
stu-miR1886a-p3	RHC11H2G0291	uncharacterized protein LOC112942166 [Solanum lycopersicum]
stu-miR1886a-p3	RHC02H1G1370	PREDICTED: cytochrome b561 domain-containing protein At4g18260-like [Solanum tuberosum]
stu-miR1886a-p3	RHC01H2G4292	PREDICTED: pentatricopeptide repeat-containing protein At1g74600, chloroplastic [Solanum tuberosum]
stu-miR1886a-p3	RHC10H1G1942	PREDICTED: fructose-1,6-bisphosphatase, chloroplastic-like [Solanum tuberosum]
stu-miR396-5p	RHC09H1G1748	PREDICTED: uncharacterized protein LOC102593943 [Solanum tuberosum]
stu-miR396-5p	RHC09H1G1723	PREDICTED: anthocyanidin 3-O-glucosyltransferase [Solanum tuberosum]
stu-miR396-5p	RHC09H2G1861	PREDICTED: anthocyanidin 3-O-glucosyltransferase [Solanum tuberosum]
stu-miR396-5p	RHC09H1G1722	PREDICTED: anthocyanidin 3-O-glucosyltransferase [Solanum tuberosum]
stu-miR396-5p	RHC05H1G2611	epoxide hydrolase [Solanum tuberosum]
stu-miR396-5p	RHC09H2G3311	PREDICTED: anthocyanidin 3-O-glucosyltransferase [Solanum tuberosum]
stu-miR396-5p	RHC02H1G0535	PREDICTED: uncharacterized protein LOC102578785 [Solanum tuberosum]
stu-miR396-5p	RHC01H2G4481	Erwinia induced protein 1 precursor [Solanum tuberosum]
stu-miR396-5p	RHC06H1G2731	RecName: Full=Multicystatin; Short=MC
stu-miR482d-5p	RHC03H2G1941	PREDICTED: naringenin,2-oxoglutarate 3-dioxygenase-like [Solanum tuberosum]
stu-miR482d-5p	RHC06H1G1737	Replication factor C subunit 3 [Vitis vinifera]
stu-miR482d-5p	RHC03H1G1684	PREDICTED: naringenin,2-oxoglutarate 3-dioxygenase-like [Solanum tuberosum]
stu-miR6027_R	RHC04H2G0470	Polyprotein, putative [Solanum demissum]
stu-miR6027_R	RHC04H2G1947	PREDICTED: ribonucleoside-diphosphate reductase large subunit [Solanum tuberosum]
stu-miR7983-p3	RHC02H1G1580	uncharacterized protein LOC107003525 [Solanum pennellii]
stu-miR7983-p3	RHC10H1G0468	Putative retrotransposon protein, identical [Solanum demissum]
stu-miR7983-p3	RHC04H1G2494	Retrovirus-related Pol polyprotein from transposon TNT 1-94 [Vitis vinifera]
stu-miR7983-p3	RHC01H2G0785	PREDICTED: protein IQ-DOMAIN 14-like isoform X1 [Solanum tuberosum]
stu-miR7983-p3	RHC07H2G1718	uncharacterized protein LOC104645618 [Solanum lycopersicum]
stu-miR7983-p3	RHC09H1G2881	PREDICTED: TMV resistance protein N-like [Solanum tuberosum]
stu-miR7983-p3	RHC02H1G1060	PREDICTED: LOB domain-containing protein 25-like [Solanum tuberosum]
stu-miR7983-p3	RHC01H1G3086	PREDICTED: pectinesterase 2 [Solanum tuberosum]
stu-miR8007a-p3	RHC08H1G0204	patatin group D-3-like isoform X2 [Solanum pennellii]
stu-miR8007a-p3	RHC09H2G1132	PREDICTED: putative disease resistance RPP13-like protein 3 isoform X1 [Solanum tuberosum]
stu-miR8007a-p3	RHC04H2G2794	PREDICTED: omega-hydroxypalmitate O-feruloyl transferase [Solanum tuberosum]
stu-miR8007a-p3	RHC06H1G3090	PREDICTED: protein NUCLEAR FUSION DEFECTIVE 4 [Solanum tuberosum]
stu-miR8007a-p3	RHC10H2G0286	PREDICTED: protein TOO MANY MOUTHS [Solanum tuberosum]
stu-miR8007a-p3	RHC09H2G0110	PREDICTED: polygalacturonase inhibitor-like [Solanum tuberosum]
stu-miR8007a-p3	RHC01H2G0630	PREDICTED: cinnamoyl-CoA reductase 1-like isoform X1 [Solanum tuberosum]
stu-miR8007a-p3	RHC06H2G3302	PREDICTED: NAP1-related protein 2 [Solanum tuberosum]
stu-miR8007a-p3	RHC08H2G1688	hypothetical protein CQW23_29989 [Capsicum baccatum]
stu-miR8007a-p3	RHC07H2G1718	uncharacterized protein LOC104645618 [Solanum lycopersicum]
stu-miR8007a-p3	RHC09H1G2538	PREDICTED: LOW QUALITY PROTEIN: 1-aminocyclopropane-1-carboxylate oxidase homolog, partial [Solanum tuberosum]
stu-miR8007a-p3	RHC05H1G2438	PREDICTED: uncharacterized acetyltransferase At3g50280-like [Solanum tuberosum]
stu-miR8007a-p3	RHC10H1G1780	PREDICTED: uncharacterized protein LOC107063125 [Solanum tuberosum]
stu-miR8007a-p5	RHC08H1G0204	patatin group D-3-like isoform X2 [Solanum pennellii]
stu-miR8007a-p5	RHC04H2G2794	PREDICTED: omega-hydroxypalmitate O-feruloyl transferase [Solanum tuberosum]
stu-miR8007a-p5	RHC06H1G3090	PREDICTED: protein NUCLEAR FUSION DEFECTIVE 4 [Solanum tuberosum]
stu-miR8007a-p5	RHC10H1G1170	PREDICTED: vicianin hydrolase-like [Solanum tuberosum]
stu-miR8007a-p5	RHC10H2G0990	PREDICTED: vicianin hydrolase-like [Solanum tuberosum]
stu-miR8007a-p5	RHC01H2G0630	PREDICTED: cinnamoyl-CoA reductase 1-like isoform X1 [Solanum tuberosum]
stu-miR8007a-p5	RHC06H2G3302	PREDICTED: NAP1-related protein 2 [Solanum tuberosum]
stu-miR8007a-p5	RHC07H1G0661	uncharacterized protein LOC107032226 [Solanum pennellii]
stu-miR8007a-p5	RHC10H2G1992	PREDICTED: protein REVEILLE 8-like [Solanum tuberosum]
stu-miR8007a-p5	RHC08H1G2320	PREDICTED: protein LURP-one-related 4-like [Solanum tuberosum]
stu-miR8007a-p5	RHC10H1G1780	PREDICTED: uncharacterized protein LOC107063125 [Solanum tuberosum]
stu-miR8011a-3p	RHC10H1G0177	PREDICTED: caffeic acid 3-O-methyltransferase 1-like [Solanum tuberosum]
stu-miR8011a-3p	RHC10H2G0013	PREDICTED: caffeic acid 3-O-methyltransferase 1-like [Solanum tuberosum]
stu-miR8011a-3p	RHC03H1G1182	PREDICTED: alpha-L-fucosidase 1-like [Solanum tuberosum]
stu-miR8011a-3p	RHC12H1G1288	Polyprotein, putative [Solanum demissum]
stu-miR8023	RHC05H2G2332	PREDICTED: uncharacterized protein LOC107062781 [Solanum tuberosum]
stu-miR8030-5p	RHC06H1G1854	PREDICTED: expansin-like B1 [Solanum tuberosum]
stu-miR8030-5p	RHC09H2G0393	fatty acyl-CoA reductase 2-like isoform X1 [Solanum lycopersicum]
stu-miR8030-5p	RHC08H1G2302	thaumatin-like protein [Solanum lycopersicum]
stu-miR8030-5p	RHC07H1G1583	Putative polyprotein, identical [Solanum demissum]
stu-miR8030-5p	RHC10H2G1802	PREDICTED: uncharacterized protein LOC107057783 [Solanum tuberosum]
stu-miR8030-5p	RHC08H2G1987	PREDICTED: protein NRT1/ PTR FAMILY 7.3-like [Solanum tuberosum]
stu-miR8030-5p	RHC10H2G1483	PREDICTED: uncharacterized protein LOC107057783 [Solanum tuberosum]
stu-miR8030-5p	RHC03H2G1559	PREDICTED: uncharacterized protein LOC102591172 [Solanum tuberosum]
stu-miR8030-5p	RHC10H2G0456	PREDICTED: O-acyltransferase WSD1-like [Solanum tuberosum]
stu-miR8030-5p	RHC02H2G2840	LOW QUALITY PROTEIN: uncharacterized protein LOC107027889 [Solanum pennellii]
stu-miR8030-5p	RHC03H2G1398	CytochromeA1 [Capsicum baccatum]
stu-miR8030-5p	RHC05H1G1066	PREDICTED: subtilisin-like protease SBT3.5, partial [Solanum tuberosum]
stu-miR8036-3p	RHC10H1G0468	Putative retrotransposon protein, identical [Solanum demissum]
stu-miR8044-3p	RHC09H2G2995	small subunit processome component 20 homolog [Solanum pennellii]

## Sheet: table S6
Table S6 Descriptions of miRNA-DEG pairs related to Figure7.
miRNA ID	Target gene ID	Gene Annoation
stu-miR159c_R	RHC01H1G3678	Retrovirus-related Pol polyprotein from transposon TNT 1-94 [Vitis vinifera]
stu-miR159c_R	RHC02H1G1765	PREDICTED: uncharacterized protein LOC102589989 [Solanum tuberosum]
stu-miR159c_R	RHC02H2G1686	COP1-interacting protein 7 [Solanum lycopersicum]
stu-miR159c_R	RHC01H1G1904	Putative retrotransposon protein, identical [Solanum demissum]
stu-miR319a	RHC02H1G1765	PREDICTED: uncharacterized protein LOC102589989 [Solanum tuberosum]
stu-miR319a	RHC11H2G2308	PREDICTED: DNA-directed RNA polymerase III subunit 1 isoform X1 [Solanum tuberosum]
stu-miR319a_L	RHC02H1G1765	PREDICTED: uncharacterized protein LOC102589989 [Solanum tuberosum]
stu-miR319a_L	RHC05H2G0286	chalcone-flavonone isomerase, partial [Solanum brevicaule]
stu-miR319a_L	RHC10H2G0468	PREDICTED: uncharacterized protein LOC104233317 [Nicotiana sylvestris]
stu-miR396b-5p	RHC09H2G0594	hypothetical protein T459_09317 [Capsicum annuum]
stu-miR396b-5p	RHC10H2G1802	PREDICTED: uncharacterized protein LOC107057783 [Solanum tuberosum]
stu-miR396b-5p	RHC03H1G2288	PREDICTED: protein disulfide isomerase-like 1-6 [Solanum tuberosum]
stu-miR5139_L	RHC12H2G1779	glucan endo-1,3-beta-glucosidase 12-like precursor [Solanum tuberosum]
stu-miR5139_L	RHC12H1G1790	glucan endo-1,3-beta-glucosidase 12-like precursor [Solanum tuberosum]
stu-miR5139_L	RHC12H2G2416	peroxidase 64-like [Solanum lycopersicum]
stu-miR5139_L	RHC08H1G2459	PREDICTED: endoglucanase 6-like [Solanum tuberosum]
stu-miR5139_L	RHC08H1G0569	Putative retrotransposon protein, identical [Solanum demissum]
stu-miR5139_L	RHC08H2G0578	Integrase, catalytic core [Corchorus capsularis]
stu-miR5139_L	RHC01H2G4389	PREDICTED: proline-rich protein 4 isoform X1 [Solanum tuberosum]
stu-miR5139_L	RHC08H1G0570	Putative retrotransposon protein, identical [Solanum demissum]
stu-miR5139_L	RHC04H1G2633	PREDICTED: uncharacterized protein LOC102585519 [Solanum tuberosum]
stu-miR5139_L	RHC07H2G1437	PREDICTED: SNF1-related protein kinase regulatory subunit beta-2-like isoform X1 [Solanum tuberosum]
stu-miR5139_L	RHC11H2G0165	PREDICTED: zinc finger protein 4-like [Solanum tuberosum]
stu-miR5139_L	RHC04H1G0367	PREDICTED: histidine kinase 4 [Solanum tuberosum]
stu-miR5139_L	RHC03H2G0164	PREDICTED: triacylglycerol lipase 2-like [Solanum tuberosum]
stu-miR5139_L	RHC07H2G2122	PREDICTED: D-amino-acid transaminase, chloroplastic-like isoform X2 [Solanum tuberosum]
stu-miR5139_L	RHC01H1G3741	PREDICTED: uncharacterized protein LOC102580710 isoform X2 [Solanum tuberosum]
stu-miR5139_L	RHC01H2G2516	CSC1-like protein At3g54510 isoform X1 [Solanum pennellii]
stu-miR5139_L	RHC12H2G2816	DNA (cytosine-5)-methyltransferase CMT2 [Solanum lycopersicum]
stu-miR5139_L	RHC09H2G1510	Polyprotein, putative [Solanum demissum]
stu-miR5139_L	RHC06H1G0961	PREDICTED: uncharacterized protein LOC104233317 [Nicotiana sylvestris]
stu-miR5139_L	RHC12H1G2800	DNA (cytosine-5)-methyltransferase CMT3-like [Solanum pennellii]
stu-miR5139_L	RHC11H2G1989	PREDICTED: DNA polymerase epsilon catalytic subunit A-like [Solanum tuberosum]
stu-miR5139_L	RHC01H1G3463	PREDICTED: serine/threonine-protein kinase Nek2 [Solanum tuberosum]
stu-miR5139_L	RHC10H1G1864	Retrovirus-related Pol polyprotein from transposon TNT 1-94 [Vitis vinifera]
stu-miR5139_L	RHC05H1G0981	PREDICTED: protein trichome birefringence-like 2 [Solanum tuberosum]
stu-miR5139_L	RHC05H2G0751	PREDICTED: ATP-citrate synthase alpha chain protein 2-like [Solanum tuberosum]
stu-miR5139_L	RHC08H1G1591	protein detoxification 44, chloroplastic [Nicotiana attenuata]
stu-miR5139_L	RHC01H2G2876	PREDICTED: chromodomain-helicase-DNA-binding protein 1-like isoform X1 [Solanum tuberosum]
stu-miR5139_L	RHC02H1G0826	PREDICTED: uncharacterized protein At5g65660-like [Solanum tuberosum]
stu-miR5139_L	RHC07H2G0368	PREDICTED: WD repeat-containing protein 11 [Solanum tuberosum]
stu-miR5139_L	RHC03H2G2083	Retrovirus-related Pol polyprotein from transposon TNT 1-94 [Vitis vinifera]
stu-miR5139_L	RHC04H1G2273	PREDICTED: serine carboxypeptidase-like 42 [Solanum tuberosum]
stu-miR5139_L	RHC08H2G2535	30S ribosomal protein S6 alpha, chloroplastic [Solanum lycopersicum]
stu-miR5139_L	RHC02H1G1799	PREDICTED: uncharacterized protein LOC107062574 [Solanum tuberosum]
stu-miR5139_L	RHC09H2G2980	sucrose-phosphate synthase isoform B [Nicotiana tabacum]
stu-miR5139_L	RHC04H2G2088	PREDICTED: serine/threonine-protein kinase STY46-like [Solanum tuberosum]
stu-miR5139_L	RHC12H2G2766	SnRK1 beta subunit [Solanum berthaultii]
stu-miR5139_L	RHC08H1G0798	Integrase core domain containing protein [Solanum demissum]
stu-miR5139_L	RHC03H1G0119	PREDICTED: cellulose synthase-like protein G2 [Solanum tuberosum]
stu-miR5139_L	RHC12H2G0354	PREDICTED: TMV resistance protein N-like isoform X1 [Solanum tuberosum]
stu-miR5139_L	RHC05H1G0717	PREDICTED: homeobox-leucine zipper protein HAT5 [Solanum tuberosum]
stu-miR6300_R	RHC11H1G1695	PREDICTED: probable E3 ubiquitin-protein ligase BAH1-like 1 [Solanum tuberosum]
stu-miR6300_R	RHC07H2G0111	PREDICTED: DNA replication licensing factor MCM5 [Solanum tuberosum]
stu-miR6300_R	RHC07H1G0151	PREDICTED: DNA replication licensing factor MCM5 [Solanum tuberosum]
stu-miR6300_R	RHC02H2G2467	microtubule-associated protein RP/EB family member 1C [Solanum lycopersicum]
stu-miR6300_R	RHC08H1G2367	PREDICTED: uncharacterized protein LOC102596852 [Solanum tuberosum]
stu-miR6300_R	RHC02H1G2628	microtubule-associated protein RP/EB family member 1C [Solanum lycopersicum]
stu-miR6300_R	RHC02H2G0947	PREDICTED: protein COBRA-like [Solanum tuberosum]
stu-miR6300_R	RHC04H1G0538	EDNR2GH7 protein [Solanum x edinense]
stu-miR6300_R	RHC03H1G1733	F-box protein interaction domain containing protein [Solanum demissum]
stu-miR6300_R	RHC04H1G1058	disease resistance protein RPP13-like [Solanum lycopersicum]
stu-miR6300_R	RHC04H1G0544	EDNR2GH6 protein [Solanum x edinense]
stu-miR6300_R	RHC03H2G2083	Retrovirus-related Pol polyprotein from transposon TNT 1-94 [Vitis vinifera]
stu-miR6300_R	RHC10H2G1749	MYB113 [Solanum tuberosum]
stu-miR6300_R	RHC01H1G0373	ABC transporter G family member 22-like isoform X1 [Solanum lycopersicum]
stu-miR6300_R	RHC05H1G2468	PREDICTED: 7-deoxyloganetic acid glucosyltransferase-like [Solanum tuberosum]
stu-miR6173	RHC07H1G1279	PREDICTED: subtilisin-like protease SBT1.7 [Solanum tuberosum]
stu-miR6173	RHC07H2G1227	PREDICTED: subtilisin-like protease SBT1.7 [Solanum tuberosum]
stu-MIR319c-p3	RHC02H1G1765	PREDICTED: uncharacterized protein LOC102589989 [Solanum tuberosum]
stu-MIR319c-p3	RHC05H2G0286	chalcone-flavonone isomerase, partial [Solanum brevicaule]
stu-MIR319c-p3	RHC10H2G0468	PREDICTED: uncharacterized protein LOC104233317 [Nicotiana sylvestris]
stu-miR156a_L	RHC05H2G1055	PREDICTED: squamosa promoter-binding-like protein 16 [Solanum tuberosum]
stu-miR156a_L	RHC08H1G0603	PREDICTED: protein IQ-DOMAIN 14-like [Solanum tuberosum]
stu-miR156a_L	RHC08H2G0602	PREDICTED: protein IQ-DOMAIN 14-like [Solanum tuberosum]
stu-miR156a_L	RHC08H1G0610	PREDICTED: protein IQ-DOMAIN 14-like [Solanum tuberosum]
stu-miR156a_L	RHC07H2G1824	PREDICTED: squamosa promoter-binding protein 1-like [Solanum tuberosum]
stu-miR159c_L	RHC01H1G3678	Retrovirus-related Pol polyprotein from transposon TNT 1-94 [Vitis vinifera]
stu-miR159c_L	RHC02H1G1765	PREDICTED: uncharacterized protein LOC102589989 [Solanum tuberosum]
stu-miR159c_L	RHC06H2G1656	PREDICTED: uncharacterized protein LOC102591756 [Solanum tuberosum]
stu-miR5077_L	RHC08H1G0987	Retrovirus-related Pol polyprotein from transposon TNT 1-94 [Vitis vinifera]
stu-miR5077_L	RHC12H1G2609	PREDICTED: adenosylhomocysteinase [Solanum tuberosum]
stu-PC-p-116168	RHC10H1G1893	pyruvate decarboxylase, partial [Solanum tuberosum]
stu-PC-p-53878	RHC12H2G0695	protein argonaute PNH1-like isoform X2 [Solanum pennellii]
stu-miR1511-3p	RHC12H2G1779	glucan endo-1,3-beta-glucosidase 12-like precursor [Solanum tuberosum]
stu-miR1511-3p	RHC12H1G1790	glucan endo-1,3-beta-glucosidase 12-like precursor [Solanum tuberosum]
stu-miR1511-3p	RHC12H2G2416	peroxidase 64-like [Solanum lycopersicum]
stu-miR1511-3p	RHC08H1G2459	PREDICTED: endoglucanase 6-like [Solanum tuberosum]
stu-miR1511-3p	RHC08H1G0569	Putative retrotransposon protein, identical [Solanum demissum]
stu-miR1511-3p	RHC08H2G0578	Integrase, catalytic core [Corchorus capsularis]
stu-miR1511-3p	RHC01H2G4389	PREDICTED: proline-rich protein 4 isoform X1 [Solanum tuberosum]
stu-miR1511-3p	RHC08H1G0570	Putative retrotransposon protein, identical [Solanum demissum]
stu-miR1511-3p	RHC04H1G2633	PREDICTED: uncharacterized protein LOC102585519 [Solanum tuberosum]
stu-miR1511-3p	RHC07H2G1437	PREDICTED: SNF1-related protein kinase regulatory subunit beta-2-like isoform X1 [Solanum tuberosum]
stu-miR1511-3p	RHC11H2G0165	PREDICTED: zinc finger protein 4-like [Solanum tuberosum]
stu-miR1511-3p	RHC04H1G0367	PREDICTED: histidine kinase 4 [Solanum tuberosum]
stu-miR1511-3p	RHC03H2G0164	PREDICTED: triacylglycerol lipase 2-like [Solanum tuberosum]
stu-miR1511-3p	RHC07H2G2122	PREDICTED: D-amino-acid transaminase, chloroplastic-like isoform X2 [Solanum tuberosum]
stu-miR1511-3p	RHC01H1G3741	PREDICTED: uncharacterized protein LOC102580710 isoform X2 [Solanum tuberosum]
stu-miR1511-3p	RHC01H2G2516	CSC1-like protein At3g54510 isoform X1 [Solanum pennellii]
stu-miR1511-3p	RHC12H2G2816	DNA (cytosine-5)-methyltransferase CMT2 [Solanum lycopersicum]
stu-miR1511-3p	RHC09H2G1510	Polyprotein, putative [Solanum demissum]
stu-miR1511-3p	RHC06H1G0961	PREDICTED: uncharacterized protein LOC104233317 [Nicotiana sylvestris]
stu-miR1511-3p	RHC12H1G2800	DNA (cytosine-5)-methyltransferase CMT3-like [Solanum pennellii]
stu-miR1511-3p	RHC11H2G1989	PREDICTED: DNA polymerase epsilon catalytic subunit A-like [Solanum tuberosum]
stu-miR1511-3p	RHC01H1G3463	PREDICTED: serine/threonine-protein kinase Nek2 [Solanum tuberosum]
stu-miR1511-3p	RHC10H1G1864	Retrovirus-related Pol polyprotein from transposon TNT 1-94 [Vitis vinifera]
stu-miR1511-3p	RHC05H1G0981	PREDICTED: protein trichome birefringence-like 2 [Solanum tuberosum]
stu-miR1511-3p	RHC05H2G0751	PREDICTED: ATP-citrate synthase alpha chain protein 2-like [Solanum tuberosum]
stu-miR1511-3p	RHC08H1G1591	protein detoxification 44, chloroplastic [Nicotiana attenuata]
stu-miR1511-3p	RHC01H2G2876	PREDICTED: chromodomain-helicase-DNA-binding protein 1-like isoform X1 [Solanum tuberosum]
stu-miR1511-3p	RHC02H1G0826	PREDICTED: uncharacterized protein At5g65660-like [Solanum tuberosum]
stu-miR1511-3p	RHC07H2G0368	PREDICTED: WD repeat-containing protein 11 [Solanum tuberosum]
stu-miR1511-3p	RHC03H2G2083	Retrovirus-related Pol polyprotein from transposon TNT 1-94 [Vitis vinifera]
stu-miR1511-3p	RHC04H1G2273	PREDICTED: serine carboxypeptidase-like 42 [Solanum tuberosum]
stu-miR1511-3p	RHC08H2G2535	30S ribosomal protein S6 alpha, chloroplastic [Solanum lycopersicum]
stu-miR1511-3p	RHC02H1G1799	PREDICTED: uncharacterized protein LOC107062574 [Solanum tuberosum]
stu-miR1511-3p	RHC09H2G2980	sucrose-phosphate synthase isoform B [Nicotiana tabacum]
stu-miR1511-3p	RHC04H2G2088	PREDICTED: serine/threonine-protein kinase STY46-like [Solanum tuberosum]
stu-miR1511-3p	RHC12H2G2766	SnRK1 beta subunit [Solanum berthaultii]
stu-miR1511-3p	RHC08H1G0798	Integrase core domain containing protein [Solanum demissum]
stu-miR1511-3p	RHC03H1G0119	PREDICTED: cellulose synthase-like protein G2 [Solanum tuberosum]
stu-miR1511-3p	RHC12H2G0354	PREDICTED: TMV resistance protein N-like isoform X1 [Solanum tuberosum]
stu-miR1511-3p	RHC05H1G0717	PREDICTED: homeobox-leucine zipper protein HAT5 [Solanum tuberosum]
stu-miR1919c-5	RHC10H2G1571	PREDICTED: uncharacterized protein LOC107057901 [Solanum tuberosum]
stu-miR6022	RHC08H1G0918	PREDICTED: protein BREAST CANCER SUSCEPTIBILITY 1 homolog [Solanum tuberosum]
stu-miR6022	RHC02H2G2957	PREDICTED: uncharacterized protein LOC102601194 [Solanum tuberosum]
stu-miR6022	RHC02H1G3141	PREDICTED: uncharacterized protein LOC102601194 [Solanum tuberosum]
stu-miR6022	RHC01H2G0337	PREDICTED: receptor-like protein 12 [Solanum tuberosum]
stu-miR6022	RHC01H2G0588	PREDICTED: receptor-like protein 12 isoform X2 [Solanum tuberosum]
stu-miR6022	RHC01H1G0504	PREDICTED: receptor-like protein 12 isoform X2 [Solanum tuberosum]
stu-miR6022	RHC06H2G1039	PREDICTED: peptide-N4-(N-acetyl-beta-glucosaminyl)asparagine amidase A-like [Solanum tuberosum]
stu-miR6022	RHC06H1G1125	PREDICTED: peptide-N4-(N-acetyl-beta-glucosaminyl)asparagine amidase A-like [Solanum tuberosum]
stu-miR6022	RHC07H1G1877	PREDICTED: glutathione gamma-glutamylcysteinyltransferase 1-like isoform X1 [Solanum tuberosum]
stu-miR156f-5p	RHC05H2G1055	PREDICTED: squamosa promoter-binding-like protein 16 [Solanum tuberosum]
stu-miR156f-5p	RHC08H1G0603	PREDICTED: protein IQ-DOMAIN 14-like [Solanum tuberosum]
stu-miR156f-5p	RHC04H1G0642	PREDICTED: sporulation-specific protein 15-like isoform X1 [Solanum tuberosum]
stu-miR156f-5p	RHC08H2G0602	PREDICTED: protein IQ-DOMAIN 14-like [Solanum tuberosum]
stu-miR156f-5p	RHC08H1G0610	PREDICTED: protein IQ-DOMAIN 14-like [Solanum tuberosum]
stu-miR156f-5p	RHC04H2G2517	PREDICTED: uncharacterized protein LOC107878048 isoform X1 [Capsicum annuum]
stu-miR156f-5p	RHC07H2G1824	PREDICTED: squamosa promoter-binding protein 1-like [Solanum tuberosum]
stu-miR8011a-3p	RHC06H2G2292	PREDICTED: protein C2-DOMAIN ABA-RELATED 4-like [Solanum tuberosum]
stu-miR8011a-3p	RHC03H1G1182	PREDICTED: alpha-L-fucosidase 1-like [Solanum tuberosum]
stu-miR8011a-3p	RHC10H2G0013	PREDICTED: caffeic acid 3-O-methyltransferase 1-like [Solanum tuberosum]
stu-miR8011a-3p	RHC10H1G0177	PREDICTED: caffeic acid 3-O-methyltransferase 1-like [Solanum tuberosum]
stu-miR8011a-3p	RHC06H2G2273	respiratory burst oxidase homolog protein D [Solanum tuberosum]
stu-miR8011a-3p	RHC10H2G1281	PREDICTED: telomere repeat-binding factor 1 [Gossypium raimondii]
stu-miR8024a-3p	RHC02H1G2184	PREDICTED: probable prolyl 4-hydroxylase 10 [Solanum tuberosum]
stu-miR8024a-3p	RHC05H2G1132	PREDICTED: uncharacterized protein LOC107058099 [Solanum tuberosum]
